# Supplementary material for: Responsiveness and Reliability of a Sipping Device to Measure Motivation in Normal-Weight Individuals and Bariatric Surgery Patients
Source: Nutrients. 2024 Sep 5;16(17):3001. doi: 10.3390/nu16173001 (PMC11396939; doi:10.3390/nu16173001)
Supplement: Supplementary file 1 [file nutrients-16-03001-s001.zip]

Archive with 1 entries (1 files):
- nutrients-3110475-supplementary.pdf
